# Supplementary material for: Timing of Remdesivir Initiation and Clinical Outcomes in Hospitalized Patients with COVID-19 Who Are at High Risk of Disease Progression in Japan: A Health Insurance Claims Database Study
Source: Viruses. 2026 Apr 21;18(4):479. doi: 10.3390/v18040479 (PMC13120663; doi:10.3390/v18040479)
Supplement: Supplementary file 1 [file viruses-18-00479-s001.zip]

Archive with 1 entries (1 files):
- viruses-4178374-supplementary.pdf
